# Supplementary material for: ﻿Three new species of the Clubionacorticalis group (Araneae, Clubionidae) from China
Source: Zookeys. 2023 Apr 5;1157:163–76. doi: 10.3897/zookeys.1157.99674 (PMC10193450; doi:10.3897/zookeys.1157.99674)
Supplement: XML Treatment for Clubiona bidactylina [file zookeys.1157.99674-treatment1.xml]

<!DOCTYPE tp:taxon-treatment
  PUBLIC "-//TaxonX//DTD Taxonomic Treatment Publishing DTD v0 20100105//EN" "tax-treatment-NSO.dtd">
<tp:taxon-treatment xmlns:tp="http://www.plazi.org/taxpub"><tp:treatment-meta><kwd-group><label>Taxon classification</label><kwd>
              <named-content content-type="kingdom">Animalia</named-content>
            </kwd><kwd>
              <named-content content-type="order">Araneae</named-content>
            </kwd><kwd>
              <named-content content-type="family">Clubionidae</named-content>
            </kwd></kwd-group><mixed-citation publication-type="journal"><person-group><name><surname>Wu</surname><given-names>Panlong</given-names></name><name><surname>Chen</surname><given-names>Yang</given-names></name><name><surname>Zhang</surname><given-names>Feng</given-names></name></person-group><article-title>﻿Three new species of the <italic><tp:taxon-name><tp:taxon-name-part taxon-name-part-type="genus" reg="Clubiona">Clubiona</tp:taxon-name-part><tp:taxon-name-part taxon-name-part-type="species" reg="corticalis">corticalis</tp:taxon-name-part></tp:taxon-name></italic> group (<tp:taxon-name><tp:taxon-name-part taxon-name-part-type="order">Araneae</tp:taxon-name-part></tp:taxon-name>, <tp:taxon-name><tp:taxon-name-part taxon-name-part-type="family">Clubionidae</tp:taxon-name-part></tp:taxon-name>) from China</article-title><source>Zookeys</source><day>05</day><month>04</month><year>2023</year><volume>1157</volume><fpage>163</fpage><lpage>176</lpage><pub-id pub-id-type="doi">10.3897/zookeys.1157.99674</pub-id></mixed-citation></tp:treatment-meta><tp:nomenclature><label>﻿</label><tp:taxon-name>
            <object-id xmlns:xlink="http://www.w3.org/1999/xlink" content-type="arpha" xlink:type="simple">28A47269-25E8-5C31-9142-BE53C6EADB77</object-id>
            <tp:taxon-name-part taxon-name-part-type="genus" reg="Clubiona">Clubiona</tp:taxon-name-part>
            <tp:taxon-name-part taxon-name-part-type="species" reg="bidactylina">bidactylina</tp:taxon-name-part>
            <object-id xmlns:xlink="http://www.w3.org/1999/xlink" content-type="zoobank" xlink:type="simple">https://zoobank.org/3D8E3EC9-2306-4EA9-929F-2B4DCF38743D</object-id>
          </tp:taxon-name><tp:taxon-status xmlns:xlink="http://www.w3.org/1999/xlink" xlink:type="simple">sp. nov.</tp:taxon-status><xref ref-type="fig" rid="F1">Figs 1</xref><xref ref-type="fig" rid="F2">, 2</xref></tp:nomenclature><tp:treatment-sec sec-type="type material" id="SECID0EVCAG"><title>Type material.</title><p><bold><italic>Holotype</italic></bold>: China • ♂; Tibet, Zayu County (<named-content xmlns:xlink="http://www.w3.org/1999/xlink" content-type="dwc:verbatimCoordinates" xlink:type="simple"><named-content content-type="geo-json" specific-use="{&#34;type&#34;:&#34;Point&#34;,&#34;coordinates&#34;:[97.466000,28.659833]}" id="NCID0EDDAG" xlink:type="simple">28°39.59'N, 97°27.96'E</named-content></named-content>, 2323 m elev.), 25 June 2018, Yannan Mu leg. <bold><italic>Paratypes</italic></bold>: • 2♀, same data as the holotype.</p></tp:treatment-sec><tp:treatment-sec sec-type="etymology" id="SECID0ELDAG"><title>Etymology.</title><p>The specific name is the combination of the <italic>bi</italic>- (two) and <italic>dactylina</italic> (finger-shaped), referring to two finger-shaped apophyses on the femur; adjective.</p></tp:treatment-sec><tp:treatment-sec sec-type="diagnosis" id="SECID0EVDAG"><title>Diagnosis.</title><p>The new species resembles <italic><tp:taxon-name><tp:taxon-name-part taxon-name-part-type="genus" reg="Clubiona">C.</tp:taxon-name-part><tp:taxon-name-part taxon-name-part-type="species" reg="pianmaensis">pianmaensis</tp:taxon-name-part></tp:taxon-name></italic> Wang, Wu &amp; Zhang, 2015 (<xref ref-type="bibr" rid="B10">Wang et al. 2015</xref>: figs 1–14), but it differs by the presence of femoral ventral apophysis (vs. absent), 2 retrolateral tibial apophyses (vs. 1), the wider embolic base (embolic base width/genital bulb width ratio 0.4 vs. 0.2), conductor extended to the middle part of embolus (vs. tip of embolus), the smaller copulatory openings (copulatory opening width/interdistance ratio 0.2 vs. 4.7), and the boot-shaped bursae (vs. almost spherical).</p></tp:treatment-sec><tp:treatment-sec sec-type="description" id="SECID0EKEAG"><title>Description.</title><p><bold>Male</bold> (Fig. <xref ref-type="fig" rid="F1">1B</xref>). Total length 4.11: carapace 2.04 long, 1.44 wide; abdomen 2.16 long, 1.31 wide. Carapace yellowish brown. Eye sizes and interdistances: <abbrev xmlns:xlink="http://www.w3.org/1999/xlink" xlink:title="anterior median eye" id="ABBRID0EWEAG" xlink:type="simple">AME</abbrev> 0.08, <abbrev xmlns:xlink="http://www.w3.org/1999/xlink" xlink:title="anterior lateral eye" id="ABBRID0E1EAG" xlink:type="simple">ALE</abbrev> 0.11, <abbrev xmlns:xlink="http://www.w3.org/1999/xlink" xlink:title="posterior median eye" id="ABBRID0E5EAG" xlink:type="simple">PME</abbrev> 0.10, <abbrev xmlns:xlink="http://www.w3.org/1999/xlink" xlink:title="posterior lateral eye" id="ABBRID0ECFAG" xlink:type="simple">PLE</abbrev> 0.12; <abbrev xmlns:xlink="http://www.w3.org/1999/xlink" xlink:title="anterior median eye" id="ABBRID0EGFAG" xlink:type="simple">AME</abbrev>–<abbrev xmlns:xlink="http://www.w3.org/1999/xlink" xlink:title="anterior median eye" id="ABBRID0EKFAG" xlink:type="simple">AME</abbrev> 0.09, <abbrev xmlns:xlink="http://www.w3.org/1999/xlink" xlink:title="anterior median eye" id="ABBRID0EOFAG" xlink:type="simple">AME</abbrev>–<abbrev xmlns:xlink="http://www.w3.org/1999/xlink" xlink:title="anterior lateral eye" id="ABBRID0ESFAG" xlink:type="simple">ALE</abbrev> 0.04, <abbrev xmlns:xlink="http://www.w3.org/1999/xlink" xlink:title="anterior lateral eye" id="ABBRID0EWFAG" xlink:type="simple">ALE</abbrev>–<abbrev xmlns:xlink="http://www.w3.org/1999/xlink" xlink:title="anterior lateral eye" id="ABBRID0E1FAG" xlink:type="simple">ALE</abbrev> 0.34, <abbrev xmlns:xlink="http://www.w3.org/1999/xlink" xlink:title="posterior median eye" id="ABBRID0E5FAG" xlink:type="simple">PME</abbrev>–<abbrev xmlns:xlink="http://www.w3.org/1999/xlink" xlink:title="posterior median eye" id="ABBRID0ECGAG" xlink:type="simple">PME</abbrev> 0.22, <abbrev xmlns:xlink="http://www.w3.org/1999/xlink" xlink:title="posterior median eye" id="ABBRID0EGGAG" xlink:type="simple">PME</abbrev>–<abbrev xmlns:xlink="http://www.w3.org/1999/xlink" xlink:title="posterior lateral eye" id="ABBRID0EKGAG" xlink:type="simple">PLE</abbrev> 0.12, <abbrev xmlns:xlink="http://www.w3.org/1999/xlink" xlink:title="posterior lateral eye" id="ABBRID0EOGAG" xlink:type="simple">PLE</abbrev>–<abbrev xmlns:xlink="http://www.w3.org/1999/xlink" xlink:title="posterior lateral eye" id="ABBRID0ESGAG" xlink:type="simple">PLE</abbrev> 0.66, <abbrev xmlns:xlink="http://www.w3.org/1999/xlink" xlink:title="anterior lateral eye" id="ABBRID0EWGAG" xlink:type="simple">ALE</abbrev>–<abbrev xmlns:xlink="http://www.w3.org/1999/xlink" xlink:title="posterior lateral eye" id="ABBRID0E1GAG" xlink:type="simple">PLE</abbrev> 0.11. <abbrev xmlns:xlink="http://www.w3.org/1999/xlink" xlink:title="median ocular area" id="ABBRID0E5GAG" xlink:type="simple">MOA</abbrev> 0.23 long, front width 0.27, back width 0.42. Clypeus height 0.05. Chelicerae yellow brown, promargin with 4 teeth, retromargin with 3 teeth. Endites paler than chelicerae. Labium yellow-brown, 0.31 long, 0.24 wide. Sternum 1.07 long, 0.62 wide. Abdomen oval, light yellow, with conspicuous anterior tufts of setae. Legs, yellow, except tarsi and metatarsi yellowish brown, both tibia I and II with two pairs of ventral spines, both metatarsi I and II with 1 pair of ventral spines. Leg measurements: I 4.25 (1.25, 0.59, 1.09, 0.84, 0.48), II 5.01 (1.46, 0.67, 1.35, 1.00, 0.53), III 3.87 (1.15, 0.58, 0.79, 0.97, 0.38), IV 5.58 (1.62, 0.63, 1.29, 1.55, 0.49). Leg formula: 4-2-1-3.</p><fig id="F1" position="float" orientation="portrait"><object-id xmlns:xlink="http://www.w3.org/1999/xlink" content-type="doi" xlink:type="simple">10.3897/zookeys.1157.99674.figure1</object-id><object-id xmlns:xlink="http://www.w3.org/1999/xlink" content-type="arpha" xlink:type="simple">6CE6AAE7-61F2-5FCD-9F56-4DA98A3AA6E2</object-id><label>Figure 1.</label><caption><p><italic><tp:taxon-name><tp:taxon-name-part taxon-name-part-type="genus" reg="Clubiona">Clubiona</tp:taxon-name-part><tp:taxon-name-part taxon-name-part-type="species" reg="bidactylina">bidactylina</tp:taxon-name-part></tp:taxon-name></italic> sp. nov. <bold>A</bold> female habitus <bold>B</bold> male habitus <bold>C</bold> epigyne, ventral view <bold>D</bold> vulva, dorsal view. Left male palp: <bold>E</bold> ventral view <bold>F</bold> prolateral view <bold>G</bold> retrolateral view. Scale bars: 1 mm (<bold>A, B</bold>); 0.1 mm (<bold>C, D</bold>); 0.2 mm (<bold>E–G</bold>).</p></caption><graphic xmlns:xlink="http://www.w3.org/1999/xlink" xlink:href="zookeys-1157-163_article-99674__-g001.jpg" position="float" orientation="portrait" xlink:type="simple" id="oo_833921.jpg"><uri content-type="original_file" xlink:type="simple">https://binary.pensoft.net/fig/833921</uri></graphic></fig><p>Palp (Figs <xref ref-type="fig" rid="F1">1E–G</xref>, <xref ref-type="fig" rid="F2">2A–C</xref>). Femur length/width ratio 2.9, modified, with 2 apophyses, retrolateral apophysis digitiform, located medially, ventral apophysis transparent, located distally. Patella length/width ratio 1.5, unmodified. Tibia as long as wide, with 2 retrolateral apophyses, wedge-shaped apophysis located distally, with a small, triangular process at base in retrolateral view, digitiform apophysis located proximally. Cymbium length/femur length ratio 1.2. Cymbium length/width ratio 2.3, oblong. Tegulum uninflated, sperm a-shaped in ventral view. Conductor lance-shaped in ventral view, extended to the middle part of embolus. Embolus with wide base, embolic base width/genital bulb width ratio 0.4, the upper third sharply pointed and extended towards tip of cymbium.</p><fig id="F2" position="float" orientation="portrait"><object-id xmlns:xlink="http://www.w3.org/1999/xlink" content-type="doi" xlink:type="simple">10.3897/zookeys.1157.99674.figure2</object-id><object-id xmlns:xlink="http://www.w3.org/1999/xlink" content-type="arpha" xlink:type="simple">03902EF8-E81E-525E-AD1C-CB2DD86C7F4C</object-id><label>Figure 2.</label><caption><p><italic><tp:taxon-name><tp:taxon-name-part taxon-name-part-type="genus" reg="Clubiona">Clubiona</tp:taxon-name-part><tp:taxon-name-part taxon-name-part-type="species" reg="bidactylina">bidactylina</tp:taxon-name-part></tp:taxon-name></italic> sp. nov. Left male palp: <bold>A</bold> prolateral view <bold>B</bold> retrolateral view <bold>C</bold> ventral view <bold>D</bold> epigyne, ventral view <bold>E</bold> vulva, dorsal view. Scale bars: 0.5 mm (<bold>A–C</bold>); 0.1 mm (<bold>D, E</bold>).</p></caption><graphic xmlns:xlink="http://www.w3.org/1999/xlink" xlink:href="zookeys-1157-163_article-99674__-g002.jpg" position="float" orientation="portrait" xlink:type="simple" id="oo_833922.jpg"><uri content-type="original_file" xlink:type="simple">https://binary.pensoft.net/fig/833922</uri></graphic></fig><p><bold>Female</bold> (Fig. <xref ref-type="fig" rid="F1">1A</xref>). Total length 4.71–4.79; body length 4.79: carapace 2.04 long, 1.48 wide; abdomen 2.79 long, 1.83 wide. Eye sizes and interdistances: <abbrev xmlns:xlink="http://www.w3.org/1999/xlink" xlink:title="anterior median eye" id="ABBRID0EGKAG" xlink:type="simple">AME</abbrev> 0.08, <abbrev xmlns:xlink="http://www.w3.org/1999/xlink" xlink:title="anterior lateral eye" id="ABBRID0EKKAG" xlink:type="simple">ALE</abbrev> 0.11, <abbrev xmlns:xlink="http://www.w3.org/1999/xlink" xlink:title="posterior median eye" id="ABBRID0EOKAG" xlink:type="simple">PME</abbrev> 0.09, <abbrev xmlns:xlink="http://www.w3.org/1999/xlink" xlink:title="posterior lateral eye" id="ABBRID0ESKAG" xlink:type="simple">PLE</abbrev> 0.11; <abbrev xmlns:xlink="http://www.w3.org/1999/xlink" xlink:title="anterior median eye" id="ABBRID0EWKAG" xlink:type="simple">AME</abbrev>–<abbrev xmlns:xlink="http://www.w3.org/1999/xlink" xlink:title="anterior median eye" id="ABBRID0E1KAG" xlink:type="simple">AME</abbrev> 0.11, <abbrev xmlns:xlink="http://www.w3.org/1999/xlink" xlink:title="anterior median eye" id="ABBRID0E5KAG" xlink:type="simple">AME</abbrev>–<abbrev xmlns:xlink="http://www.w3.org/1999/xlink" xlink:title="anterior lateral eye" id="ABBRID0ECLAG" xlink:type="simple">ALE</abbrev> 0.04, <abbrev xmlns:xlink="http://www.w3.org/1999/xlink" xlink:title="anterior lateral eye" id="ABBRID0EGLAG" xlink:type="simple">ALE</abbrev>–<abbrev xmlns:xlink="http://www.w3.org/1999/xlink" xlink:title="anterior lateral eye" id="ABBRID0EKLAG" xlink:type="simple">ALE</abbrev> 0.36, <abbrev xmlns:xlink="http://www.w3.org/1999/xlink" xlink:title="posterior median eye" id="ABBRID0EOLAG" xlink:type="simple">PME</abbrev>–<abbrev xmlns:xlink="http://www.w3.org/1999/xlink" xlink:title="posterior median eye" id="ABBRID0ESLAG" xlink:type="simple">PME</abbrev> 0.23, <abbrev xmlns:xlink="http://www.w3.org/1999/xlink" xlink:title="posterior median eye" id="ABBRID0EWLAG" xlink:type="simple">PME</abbrev>–<abbrev xmlns:xlink="http://www.w3.org/1999/xlink" xlink:title="posterior lateral eye" id="ABBRID0E1LAG" xlink:type="simple">PLE</abbrev> 0.15, <abbrev xmlns:xlink="http://www.w3.org/1999/xlink" xlink:title="posterior lateral eye" id="ABBRID0E5LAG" xlink:type="simple">PLE</abbrev>–<abbrev xmlns:xlink="http://www.w3.org/1999/xlink" xlink:title="posterior lateral eye" id="ABBRID0ECMAG" xlink:type="simple">PLE</abbrev> 0.71, <abbrev xmlns:xlink="http://www.w3.org/1999/xlink" xlink:title="anterior lateral eye" id="ABBRID0EGMAG" xlink:type="simple">ALE</abbrev>–<abbrev xmlns:xlink="http://www.w3.org/1999/xlink" xlink:title="posterior lateral eye" id="ABBRID0EKMAG" xlink:type="simple">PLE</abbrev> 0.10. <abbrev xmlns:xlink="http://www.w3.org/1999/xlink" xlink:title="median ocular area" id="ABBRID0EOMAG" xlink:type="simple">MOA</abbrev> 0.23 long, front width 0.27, back width 0.43. Clypeus height 0.05. Labium 0.30 long, 0.26 wide. Sternum 1.11 long, 0.74 wide. Leg measurements: I 3.52 (1.05, 0.56, 0.82, 0.66, 0.43), II 3.92 (1.18, 0.63, 0.92, 0.76, 0.43), III 3.35 (1.02, 0.44, 0.72, 0.81, 0.36), IV 5.19 (1.49, 0.72, 1.16, 1.40, 0.42). Leg formula: 4-2-1-3. Other characters as in male.</p><p>Epigyne (Figs <xref ref-type="fig" rid="F1">1C, D</xref>, <xref ref-type="fig" rid="F2">2D, E</xref>). Epigynal plate length/width ratio 0.9, the anterior part membranous, with 2 semicircular hoods. Copulatory openings small and circular, located medially, width/interdistance ratio 0.2. Copulatory ducts almost straight, descended obliquely, then connected with boot-shaped bursae. Bursae situated posteriorly, length/width ratio 1.6. Spermathecae tubular, almost located at the middle position between copulatory openings and bursae. Fertilisation ducts short and lance-shaped, located on dorsal-lateral surface of spermathecae.</p></tp:treatment-sec><tp:treatment-sec sec-type="distribution" id="SECID0E3MAG"><title>Distribution.</title><p>Known only from the type locality.</p></tp:treatment-sec><ref-list><ref id="B10"><mixed-citation xmlns:xlink="http://www.w3.org/1999/xlink" xlink:type="simple"><person-group><name name-style="western"><surname>Wang</surname><given-names>M</given-names></name><name name-style="western"><surname>Wu</surname><given-names>PL</given-names></name><name name-style="western"><surname>Zhang</surname><given-names>F</given-names></name></person-group> (<year>2015</year>) <article-title>Descriptions of two new species of the <italic><tp:taxon-name><tp:taxon-name-part taxon-name-part-type="genus">Clubiona</tp:taxon-name-part><tp:taxon-name-part taxon-name-part-type="species">corticalis</tp:taxon-name-part></tp:taxon-name></italic>-group (<tp:taxon-name><tp:taxon-name-part taxon-name-part-type="order">Araneae</tp:taxon-name-part></tp:taxon-name>: <tp:taxon-name><tp:taxon-name-part taxon-name-part-type="family">Clubionidae</tp:taxon-name-part></tp:taxon-name>) from China.</article-title><source>Acta Arachnologica</source><volume>64</volume>(<issue>2</issue>): <fpage>83</fpage>–<lpage>89</lpage>. <ext-link xlink:type="simple" ext-link-type="doi" xlink:href="10.2476/asjaa.64.83">https://doi.org/10.2476/asjaa.64.83</ext-link></mixed-citation></ref></ref-list></tp:taxon-treatment>
