# Supplementary material for: ﻿Three new species of the Clubionacorticalis group (Araneae, Clubionidae) from China
Source: Zookeys. 2023 Apr 5;1157:163–76. doi: 10.3897/zookeys.1157.99674 (PMC10193450; doi:10.3897/zookeys.1157.99674)
Supplement: XML Treatment for Clubiona camela [file zookeys.1157.99674-treatment2.xml]

<!DOCTYPE tp:taxon-treatment
  PUBLIC "-//TaxonX//DTD Taxonomic Treatment Publishing DTD v0 20100105//EN" "tax-treatment-NSO.dtd">
<tp:taxon-treatment xmlns:tp="http://www.plazi.org/taxpub"><tp:treatment-meta><kwd-group><label>Taxon classification</label><kwd>
              <named-content content-type="kingdom">Animalia</named-content>
            </kwd><kwd>
              <named-content content-type="order">Araneae</named-content>
            </kwd><kwd>
              <named-content content-type="family">Clubionidae</named-content>
            </kwd></kwd-group><mixed-citation publication-type="journal"><person-group><name><surname>Wu</surname><given-names>Panlong</given-names></name><name><surname>Chen</surname><given-names>Yang</given-names></name><name><surname>Zhang</surname><given-names>Feng</given-names></name></person-group><article-title>﻿Three new species of the <italic><tp:taxon-name><tp:taxon-name-part taxon-name-part-type="genus" reg="Clubiona">Clubiona</tp:taxon-name-part><tp:taxon-name-part taxon-name-part-type="species" reg="corticalis">corticalis</tp:taxon-name-part></tp:taxon-name></italic> group (<tp:taxon-name><tp:taxon-name-part taxon-name-part-type="order">Araneae</tp:taxon-name-part></tp:taxon-name>, <tp:taxon-name><tp:taxon-name-part taxon-name-part-type="family">Clubionidae</tp:taxon-name-part></tp:taxon-name>) from China</article-title><source>Zookeys</source><day>05</day><month>04</month><year>2023</year><volume>1157</volume><fpage>163</fpage><lpage>176</lpage><pub-id pub-id-type="doi">10.3897/zookeys.1157.99674</pub-id></mixed-citation></tp:treatment-meta><tp:nomenclature><label>﻿</label><tp:taxon-name>
            <object-id xmlns:xlink="http://www.w3.org/1999/xlink" content-type="arpha" xlink:type="simple">5D9EE146-A844-57D2-89DE-21634E66BCC5</object-id>
            <tp:taxon-name-part taxon-name-part-type="genus" reg="Clubiona">Clubiona</tp:taxon-name-part>
            <tp:taxon-name-part taxon-name-part-type="species" reg="camela">camela</tp:taxon-name-part>
            <object-id xmlns:xlink="http://www.w3.org/1999/xlink" content-type="zoobank" xlink:type="simple">https://zoobank.org/1BF9FAAE-71AD-41DA-B59C-8D38521FFB89</object-id>
          </tp:taxon-name><tp:taxon-status xmlns:xlink="http://www.w3.org/1999/xlink" xlink:type="simple">sp. nov.</tp:taxon-status><xref ref-type="fig" rid="F3">Figs 3</xref><xref ref-type="fig" rid="F4">, 4</xref><xref ref-type="fig" rid="F5">, 5</xref></tp:nomenclature><tp:treatment-sec sec-type="type material" id="SECID0EWOAG"><title>Type material.</title><p><bold><italic>Holotype</italic></bold>: China • ♂; Yunnan Province, Pingbian County, Daweishan National Forest Park (<named-content xmlns:xlink="http://www.w3.org/1999/xlink" content-type="dwc:verbatimCoordinates" xlink:type="simple"><named-content content-type="geo-json" specific-use="{&#34;type&#34;:&#34;Point&#34;,&#34;coordinates&#34;:[103.950278,22.987778]}" id="NCID0EEPAG" xlink:type="simple">22°59'16''N, 103°57'01''E</named-content></named-content>, 2124 m elev.), 28 October 2016, Guiqiang Huang leg. <bold><italic>Paratypes</italic></bold>: • 3♀2♂, same data as holotype.</p></tp:treatment-sec><tp:treatment-sec sec-type="etymology" id="SECID0EMPAG"><title>Etymology.</title><p>The species name is derived from the Latin <italic>camela</italic> (camel), referring to hump-shaped retrolateral tibia apophyses in retrolateral view; noun.</p></tp:treatment-sec><tp:treatment-sec sec-type="diagnosis" id="SECID0EUPAG"><title>Diagnosis.</title><p>The new species resembles <italic><tp:taxon-name><tp:taxon-name-part taxon-name-part-type="genus" reg="Clubiona">C.</tp:taxon-name-part><tp:taxon-name-part taxon-name-part-type="species" reg="biforamina">biforamina</tp:taxon-name-part></tp:taxon-name></italic> Liu, Peng &amp; Yan, 2016 (<xref ref-type="bibr" rid="B4">Liu et al. 2016</xref>: figs 1–12), but it differs by the larger embolus length/conductor length ratio (1.6 vs. 0.6), triangle distal retrolateral tibia apophyses (vs. trapezoidal), the copulatory openings located almost centrally (vs. anteriorly), the coiled copulatory ducts (vs. U-shaped), the pear-shaped bursae (vs. oblong).</p><fig id="F3" position="float" orientation="portrait"><object-id xmlns:xlink="http://www.w3.org/1999/xlink" content-type="doi" xlink:type="simple">10.3897/zookeys.1157.99674.figure3</object-id><object-id xmlns:xlink="http://www.w3.org/1999/xlink" content-type="arpha" xlink:type="simple">57EDCF66-4367-5ADB-899B-CCD6F82E94DA</object-id><label>Figure 3.</label><caption><p><italic><tp:taxon-name><tp:taxon-name-part taxon-name-part-type="genus" reg="Clubiona">Clubiona</tp:taxon-name-part><tp:taxon-name-part taxon-name-part-type="species" reg="camela">camela</tp:taxon-name-part></tp:taxon-name></italic> sp. nov. <bold>A</bold> female habitus <bold>B</bold> epigyne, ventral view <bold>C</bold> vulva, dorsal view. Scale bars: 1 mm (<bold>A</bold>); 0.5 mm (<bold>B, C</bold>).</p></caption><graphic xmlns:xlink="http://www.w3.org/1999/xlink" xlink:href="zookeys-1157-163_article-99674__-g003.jpg" position="float" orientation="portrait" xlink:type="simple" id="oo_833923.jpg"><uri content-type="original_file" xlink:type="simple">https://binary.pensoft.net/fig/833923</uri></graphic></fig></tp:treatment-sec><tp:treatment-sec sec-type="description" id="SECID0ELRAG"><title>Description.</title><p><bold>Male</bold> (Fig. <xref ref-type="fig" rid="F4">4A</xref>). Holotype total length 6.21. Carapace 2.80 long, 1.99 wide; abdomen 3.51 long, 1.70 wide. Carapace yellowish brown. In dorsal view, anterior eye row recurved, posterior eye row almost straight. Eye sizes and interdistances: <abbrev xmlns:xlink="http://www.w3.org/1999/xlink" xlink:title="anterior median eye" id="ABBRID0EXRAG" xlink:type="simple">AME</abbrev> 0.12, <abbrev xmlns:xlink="http://www.w3.org/1999/xlink" xlink:title="anterior lateral eye" id="ABBRID0E2RAG" xlink:type="simple">ALE</abbrev> 0.15, <abbrev xmlns:xlink="http://www.w3.org/1999/xlink" xlink:title="posterior median eye" id="ABBRID0E6RAG" xlink:type="simple">PME</abbrev> 0.12, <abbrev xmlns:xlink="http://www.w3.org/1999/xlink" xlink:title="posterior lateral eye" id="ABBRID0EDSAG" xlink:type="simple">PLE</abbrev> 0.14; <abbrev xmlns:xlink="http://www.w3.org/1999/xlink" xlink:title="anterior median eye" id="ABBRID0EHSAG" xlink:type="simple">AME</abbrev>–<abbrev xmlns:xlink="http://www.w3.org/1999/xlink" xlink:title="anterior median eye" id="ABBRID0ELSAG" xlink:type="simple">AME</abbrev> 0.11, <abbrev xmlns:xlink="http://www.w3.org/1999/xlink" xlink:title="anterior median eye" id="ABBRID0EPSAG" xlink:type="simple">AME</abbrev>–<abbrev xmlns:xlink="http://www.w3.org/1999/xlink" xlink:title="anterior lateral eye" id="ABBRID0ETSAG" xlink:type="simple">ALE</abbrev> 0.06, <abbrev xmlns:xlink="http://www.w3.org/1999/xlink" xlink:title="posterior median eye" id="ABBRID0EXSAG" xlink:type="simple">PME</abbrev>–<abbrev xmlns:xlink="http://www.w3.org/1999/xlink" xlink:title="posterior median eye" id="ABBRID0E2SAG" xlink:type="simple">PME</abbrev> 0.25, <abbrev xmlns:xlink="http://www.w3.org/1999/xlink" xlink:title="posterior median eye" id="ABBRID0E6SAG" xlink:type="simple">PME</abbrev>–<abbrev xmlns:xlink="http://www.w3.org/1999/xlink" xlink:title="posterior lateral eye" id="ABBRID0EDTAG" xlink:type="simple">PLE</abbrev> 0.17, <abbrev xmlns:xlink="http://www.w3.org/1999/xlink" xlink:title="anterior lateral eye" id="ABBRID0EHTAG" xlink:type="simple">ALE</abbrev>–<abbrev xmlns:xlink="http://www.w3.org/1999/xlink" xlink:title="posterior lateral eye" id="ABBRID0ELTAG" xlink:type="simple">PLE</abbrev> 0.08. <abbrev xmlns:xlink="http://www.w3.org/1999/xlink" xlink:title="median ocular area" id="ABBRID0EPTAG" xlink:type="simple">MOA</abbrev> 0.38 long, front width 0.34, back width 0.50. Clypeus height 0.09. Chelicerae yellowish, promargin with 5 teeth, retromargin with 6 teeth. Labium 0.52 long, 0.36 wide. Sternum 1.46 long, 1.03 wide. Endites yellow, longer than wide. Abdomen oval, brownish yellow, with conspicuous anterior tufts of setae; dorsum of abdomen with fine, yellow hairs; cardiac pattern brown. Spinnerets and legs yellow brown. Leg measurements: I 8.58 (2.40, 1.05, 2.43, 1.81, 0.89), II 12.31 (3.48, 1.20, 3.56, 2.83, 1.24), III 8.10 (2.67, 0.89, 1.80, 2.05, 0.69), IV 10.14 (2.92, 0.93, 2.42, 2.98, 0.89). Leg formula: 2-4-1-3.</p><fig id="F4" position="float" orientation="portrait"><object-id xmlns:xlink="http://www.w3.org/1999/xlink" content-type="doi" xlink:type="simple">10.3897/zookeys.1157.99674.figure4</object-id><object-id xmlns:xlink="http://www.w3.org/1999/xlink" content-type="arpha" xlink:type="simple">906B8599-6D97-53B8-8667-759C563EFC7B</object-id><label>Figure 4.</label><caption><p><italic><tp:taxon-name><tp:taxon-name-part taxon-name-part-type="genus" reg="Clubiona">Clubiona</tp:taxon-name-part><tp:taxon-name-part taxon-name-part-type="species" reg="camela">camela</tp:taxon-name-part></tp:taxon-name></italic> sp. nov. <bold>A</bold> male habitus. Left male palp: <bold>B</bold> retrolateral view <bold>C</bold> prolateral view <bold>D</bold> ventral view. Scale bars: 1 mm (<bold>A</bold>); 0.5 mm (<bold>B–D</bold>).</p></caption><graphic xmlns:xlink="http://www.w3.org/1999/xlink" xlink:href="zookeys-1157-163_article-99674__-g004.jpg" position="float" orientation="portrait" xlink:type="simple" id="oo_833924.jpg"><uri content-type="original_file" xlink:type="simple">https://binary.pensoft.net/fig/833924</uri></graphic></fig><p>Palp (Figs <xref ref-type="fig" rid="F4">4B–D</xref>, <xref ref-type="fig" rid="F5">5C–E</xref>). Patella length/width ratio 1.7, with a small ventral apophysis. Patella length/tibia length 1.4. Tibia length/width ratio 1.1, with 2 thumb-shaped <abbrev xmlns:xlink="http://www.w3.org/1999/xlink" xlink:title="retrolateral tibial apophysis" id="ABBRID0EBVAG" xlink:type="simple">RTA</abbrev> in ventral view, hump-like in retrolateral view. Cymbium length/width ratio 3.1. Conductor length/width ratio 2.4, with oval base and beak-shaped distal part in retrolateral view, arose from retrolateral tegulum, then extended prolaterally. Embolus slender, rising from retrolatero-distal tegulum, gradually tapering, then extending to prolateral part of cymbium. Sperm duct obvious, S-shaped in prolateral view.</p><fig id="F5" position="float" orientation="portrait"><object-id xmlns:xlink="http://www.w3.org/1999/xlink" content-type="doi" xlink:type="simple">10.3897/zookeys.1157.99674.figure5</object-id><object-id xmlns:xlink="http://www.w3.org/1999/xlink" content-type="arpha" xlink:type="simple">8275B788-8B29-56DB-9689-302346C8F3AA</object-id><label>Figure 5.</label><caption><p><italic><tp:taxon-name><tp:taxon-name-part taxon-name-part-type="genus" reg="Clubiona">Clubiona</tp:taxon-name-part><tp:taxon-name-part taxon-name-part-type="species" reg="camela">camela</tp:taxon-name-part></tp:taxon-name></italic> sp. nov. <bold>A</bold> epigyne, ventral view <bold>B</bold> vulva, dorsal view. Left male palp: <bold>C</bold> prolateral view <bold>D</bold> ventral view <bold>E</bold> retrolateral view. Scale bars: 0.5 mm (<bold>A–E</bold>).</p></caption><graphic xmlns:xlink="http://www.w3.org/1999/xlink" xlink:href="zookeys-1157-163_article-99674__-g005.jpg" position="float" orientation="portrait" xlink:type="simple" id="oo_833925.jpg"><uri content-type="original_file" xlink:type="simple">https://binary.pensoft.net/fig/833925</uri></graphic></fig><p><bold>Female</bold> (Fig. <xref ref-type="fig" rid="F3">3A</xref>). Total length 6.12–6.51. One paratype measured: total length 6.51, carapace 2.77 long, 2.06 wide; abdomen 3.78 long, 2.03 wide. Eyes sizes and interdistances: <abbrev xmlns:xlink="http://www.w3.org/1999/xlink" xlink:title="anterior median eye" id="ABBRID0ERWAG" xlink:type="simple">AME</abbrev> 0.11, <abbrev xmlns:xlink="http://www.w3.org/1999/xlink" xlink:title="anterior lateral eye" id="ABBRID0EVWAG" xlink:type="simple">ALE</abbrev> 0.15, <abbrev xmlns:xlink="http://www.w3.org/1999/xlink" xlink:title="posterior median eye" id="ABBRID0EZWAG" xlink:type="simple">PME</abbrev> 0.12, <abbrev xmlns:xlink="http://www.w3.org/1999/xlink" xlink:title="posterior lateral eye" id="ABBRID0E4WAG" xlink:type="simple">PLE</abbrev> 0.14; <abbrev xmlns:xlink="http://www.w3.org/1999/xlink" xlink:title="anterior median eye" id="ABBRID0EBXAG" xlink:type="simple">AME</abbrev>–<abbrev xmlns:xlink="http://www.w3.org/1999/xlink" xlink:title="anterior median eye" id="ABBRID0EFXAG" xlink:type="simple">AME</abbrev> 0.12, <abbrev xmlns:xlink="http://www.w3.org/1999/xlink" xlink:title="anterior median eye" id="ABBRID0EJXAG" xlink:type="simple">AME</abbrev>–<abbrev xmlns:xlink="http://www.w3.org/1999/xlink" xlink:title="anterior lateral eye" id="ABBRID0ENXAG" xlink:type="simple">ALE</abbrev> 0.08, <abbrev xmlns:xlink="http://www.w3.org/1999/xlink" xlink:title="posterior median eye" id="ABBRID0ERXAG" xlink:type="simple">PME</abbrev>–<abbrev xmlns:xlink="http://www.w3.org/1999/xlink" xlink:title="posterior median eye" id="ABBRID0EVXAG" xlink:type="simple">PME</abbrev> 0.28, <abbrev xmlns:xlink="http://www.w3.org/1999/xlink" xlink:title="posterior median eye" id="ABBRID0EZXAG" xlink:type="simple">PME</abbrev>–<abbrev xmlns:xlink="http://www.w3.org/1999/xlink" xlink:title="posterior lateral eye" id="ABBRID0E4XAG" xlink:type="simple">PLE</abbrev> 0.19, <abbrev xmlns:xlink="http://www.w3.org/1999/xlink" xlink:title="anterior lateral eye" id="ABBRID0EBYAG" xlink:type="simple">ALE</abbrev>–<abbrev xmlns:xlink="http://www.w3.org/1999/xlink" xlink:title="posterior lateral eye" id="ABBRID0EFYAG" xlink:type="simple">PLE</abbrev> 0.11. <abbrev xmlns:xlink="http://www.w3.org/1999/xlink" xlink:title="median ocular area" id="ABBRID0EJYAG" xlink:type="simple">MOA</abbrev> 0.40 long, front width 0.35, back width 0.52. Clypeus height 0.07. Labium 0.48 long, 0.34 wide. Sternum 1.52 long, 1.07 wide. Leg measurements: I 6.57 (1.90, 0.98, 1.73, 1.25, 0.71), II 7.33 (2.10, 1.00, 1.98, 1.50, 0.75), III 6.18 (1.84, 0.83, 1.35, 1.56, 0.60), IV 8.41 (2.32, 0.99, 1.95, 2.35, 0.80). Leg formula: 4-2-1-3. Coloration slightly lighter than in male. Other characters as in male.</p><p>Epigyne (Figs <xref ref-type="fig" rid="F3">3B, C</xref>, <xref ref-type="fig" rid="F5">5A, B</xref>). Epigynal plate as long as wide, obviously sclerotised. Copulatory openings close to each other, located almost centrally. Copulatory ducts curved, connected with bursae at anterior part of epigyne. Bursae pear-shaped, close to each other, 1.6× longer than wide. Spermathecae long, tubular, located on dorsal-inner surface of bursae. Fertilisation ducts thin and short.</p></tp:treatment-sec><tp:treatment-sec sec-type="distribution" id="SECID0EXYAG"><title>Distribution.</title><p>Presently known only from Yunnan, China.</p></tp:treatment-sec><ref-list><ref id="B4"><mixed-citation xmlns:xlink="http://www.w3.org/1999/xlink" xlink:type="simple"><person-group><name name-style="western"><surname>Liu</surname><given-names>P</given-names></name><name name-style="western"><surname>Peng</surname><given-names>XJ</given-names></name><name name-style="western"><surname>Yan</surname><given-names>HM</given-names></name></person-group> (<year>2016</year>) <article-title>Five new species of the <italic><tp:taxon-name><tp:taxon-name-part taxon-name-part-type="genus">Clubiona</tp:taxon-name-part><tp:taxon-name-part taxon-name-part-type="species">corticalis</tp:taxon-name-part></tp:taxon-name></italic> species group (<tp:taxon-name><tp:taxon-name-part taxon-name-part-type="order">Araneae</tp:taxon-name-part></tp:taxon-name>, <tp:taxon-name><tp:taxon-name-part taxon-name-part-type="family">Clubionidae</tp:taxon-name-part></tp:taxon-name>) from China.</article-title><source>Zootaxa</source><volume>4184</volume>(<issue>3</issue>): <fpage>561</fpage>–<lpage>575</lpage>. <ext-link xlink:type="simple" ext-link-type="doi" xlink:href="10.11646/zootaxa.4184.3.10">https://doi.org/10.11646/zootaxa.4184.3.10</ext-link></mixed-citation></ref></ref-list></tp:taxon-treatment>
