# Supplementary material for: ﻿Three new species of the Clubionacorticalis group (Araneae, Clubionidae) from China
Source: Zookeys. 2023 Apr 5;1157:163–76. doi: 10.3897/zookeys.1157.99674 (PMC10193450; doi:10.3897/zookeys.1157.99674)
Supplement: XML Treatment for Clubiona subhuiming [file zookeys.1157.99674-treatment3.xml]

<!DOCTYPE tp:taxon-treatment
  PUBLIC "-//TaxonX//DTD Taxonomic Treatment Publishing DTD v0 20100105//EN" "tax-treatment-NSO.dtd">
<tp:taxon-treatment xmlns:tp="http://www.plazi.org/taxpub"><tp:treatment-meta><kwd-group><label>Taxon classification</label><kwd>
              <named-content content-type="kingdom">Animalia</named-content>
            </kwd><kwd>
              <named-content content-type="order">Araneae</named-content>
            </kwd><kwd>
              <named-content content-type="family">Clubionidae</named-content>
            </kwd></kwd-group><mixed-citation publication-type="journal"><person-group><name><surname>Wu</surname><given-names>Panlong</given-names></name><name><surname>Chen</surname><given-names>Yang</given-names></name><name><surname>Zhang</surname><given-names>Feng</given-names></name></person-group><article-title>﻿Three new species of the <italic><tp:taxon-name><tp:taxon-name-part taxon-name-part-type="genus" reg="Clubiona">Clubiona</tp:taxon-name-part><tp:taxon-name-part taxon-name-part-type="species" reg="corticalis">corticalis</tp:taxon-name-part></tp:taxon-name></italic> group (<tp:taxon-name><tp:taxon-name-part taxon-name-part-type="order">Araneae</tp:taxon-name-part></tp:taxon-name>, <tp:taxon-name><tp:taxon-name-part taxon-name-part-type="family">Clubionidae</tp:taxon-name-part></tp:taxon-name>) from China</article-title><source>Zookeys</source><day>05</day><month>04</month><year>2023</year><volume>1157</volume><fpage>163</fpage><lpage>176</lpage><pub-id pub-id-type="doi">10.3897/zookeys.1157.99674</pub-id></mixed-citation></tp:treatment-meta><tp:nomenclature><label>﻿</label><tp:taxon-name>
            <object-id xmlns:xlink="http://www.w3.org/1999/xlink" content-type="arpha" xlink:type="simple">60F42C7A-EC88-5E4E-BFD5-B54944F8FF8F</object-id>
            <tp:taxon-name-part taxon-name-part-type="genus" reg="Clubiona">Clubiona</tp:taxon-name-part>
            <tp:taxon-name-part taxon-name-part-type="species" reg="subhuiming">subhuiming</tp:taxon-name-part>
            <object-id xmlns:xlink="http://www.w3.org/1999/xlink" content-type="zoobank" xlink:type="simple">https://zoobank.org/529B6482-C138-4A26-BA5F-61CDB136F2D2</object-id>
          </tp:taxon-name><tp:taxon-status xmlns:xlink="http://www.w3.org/1999/xlink" xlink:type="simple">sp. nov.</tp:taxon-status><xref ref-type="fig" rid="F6">Figs 6</xref><xref ref-type="fig" rid="F7">, 7</xref></tp:nomenclature><tp:treatment-sec sec-type="type material" id="SECID0EN1AG"><title>Type material.</title><p><bold><italic>Holotype</italic></bold>: China • ♂; Hunan Province, Sangzhi County, Bamaoxi Town, Xiaozhuangping Village (<named-content xmlns:xlink="http://www.w3.org/1999/xlink" content-type="dwc:verbatimCoordinates" xlink:type="simple"><named-content content-type="geo-json" specific-use="{&#34;type&#34;:&#34;Point&#34;,&#34;coordinates&#34;:[110.087500,29.791667]}" id="NCID0E21AG" xlink:type="simple">29°47'30''N, 110°05'15''E</named-content></named-content>, 1582 m elev.), 3 November 2018, Yang Chen leg. <bold><italic>Paratypes</italic></bold>: • 1♀, same data as holotype.</p></tp:treatment-sec><tp:treatment-sec sec-type="etymology" id="SECID0ED2AG"><title>Etymology.</title><p>The specific name is the combination of the prefix <italic>sub</italic>- (near) and <italic>huiming</italic>, referring to its similarity to <italic><tp:taxon-name><tp:taxon-name-part taxon-name-part-type="genus" reg="Clubiona">C.</tp:taxon-name-part><tp:taxon-name-part taxon-name-part-type="species" reg="huiming">huiming</tp:taxon-name-part></tp:taxon-name></italic> Wang, Zhang &amp; Zhang, 2018.</p></tp:treatment-sec><tp:treatment-sec sec-type="diagnosis" id="SECID0EY2AG"><title>Diagnosis.</title><p>The male of the new species is similar to <italic><tp:taxon-name><tp:taxon-name-part taxon-name-part-type="genus" reg="Clubiona">C.</tp:taxon-name-part><tp:taxon-name-part taxon-name-part-type="species" reg="huiming">huiming</tp:taxon-name-part></tp:taxon-name></italic> (<xref ref-type="bibr" rid="B11">Wang et al. 2018</xref>: figs 8, 9), but differs from the latter by the presence of 2 patellar apophyses (vs. 0), the smaller conductor width/genital bulb width ratio (0.4 vs. 0.7). The female of the new species is similar to <italic><tp:taxon-name><tp:taxon-name-part taxon-name-part-type="genus" reg="Clubiona">C.</tp:taxon-name-part><tp:taxon-name-part taxon-name-part-type="species" reg="subapplanata">subapplanata</tp:taxon-name-part></tp:taxon-name></italic> Wang, Zhang &amp; Zhang, 2018 (<xref ref-type="bibr" rid="B11">Wang et al. 2018</xref>: figs 14, 15), but differs from the latter by having 2 separate copulatory openings (vs. conjoined) and coiled copulatory ducts (vs. s-shaped).</p></tp:treatment-sec><tp:treatment-sec sec-type="description" id="SECID0E33AG"><title>Description.</title><p><bold>Male</bold> (Fig. <xref ref-type="fig" rid="F6">6B</xref>). Holotype total length 3.31. Carapace 1.59 long, 1.18 wide; abdomen 1.83 long, 1.04 wide. Carapace pale yellow. Median furrow longitudinal, slightly elevated above on the carapace. In dorsal view, both anterior eye row and posterior eye row recurved. Eye sizes and interdistances: <abbrev xmlns:xlink="http://www.w3.org/1999/xlink" xlink:title="anterior median eye" id="ABBRID0EI4AG" xlink:type="simple">AME</abbrev> 0.08, <abbrev xmlns:xlink="http://www.w3.org/1999/xlink" xlink:title="anterior lateral eye" id="ABBRID0EM4AG" xlink:type="simple">ALE</abbrev> 0.10, <abbrev xmlns:xlink="http://www.w3.org/1999/xlink" xlink:title="posterior median eye" id="ABBRID0EQ4AG" xlink:type="simple">PME</abbrev> 0.09, <abbrev xmlns:xlink="http://www.w3.org/1999/xlink" xlink:title="posterior lateral eye" id="ABBRID0EU4AG" xlink:type="simple">PLE</abbrev> 0.10; <abbrev xmlns:xlink="http://www.w3.org/1999/xlink" xlink:title="anterior median eye" id="ABBRID0EY4AG" xlink:type="simple">AME</abbrev>–<abbrev xmlns:xlink="http://www.w3.org/1999/xlink" xlink:title="anterior median eye" id="ABBRID0E34AG" xlink:type="simple">AME</abbrev> 0.06, <abbrev xmlns:xlink="http://www.w3.org/1999/xlink" xlink:title="anterior median eye" id="ABBRID0EA5AG" xlink:type="simple">AME</abbrev>–<abbrev xmlns:xlink="http://www.w3.org/1999/xlink" xlink:title="anterior lateral eye" id="ABBRID0EE5AG" xlink:type="simple">ALE</abbrev> 0.03, <abbrev xmlns:xlink="http://www.w3.org/1999/xlink" xlink:title="posterior median eye" id="ABBRID0EI5AG" xlink:type="simple">PME</abbrev>–<abbrev xmlns:xlink="http://www.w3.org/1999/xlink" xlink:title="posterior median eye" id="ABBRID0EM5AG" xlink:type="simple">PME</abbrev> 0.14, <abbrev xmlns:xlink="http://www.w3.org/1999/xlink" xlink:title="posterior median eye" id="ABBRID0EQ5AG" xlink:type="simple">PME</abbrev>–<abbrev xmlns:xlink="http://www.w3.org/1999/xlink" xlink:title="posterior lateral eye" id="ABBRID0EU5AG" xlink:type="simple">PLE</abbrev> 0.10, <abbrev xmlns:xlink="http://www.w3.org/1999/xlink" xlink:title="anterior lateral eye" id="ABBRID0EY5AG" xlink:type="simple">ALE</abbrev>–<abbrev xmlns:xlink="http://www.w3.org/1999/xlink" xlink:title="posterior lateral eye" id="ABBRID0E35AG" xlink:type="simple">PLE</abbrev> 0.05. <abbrev xmlns:xlink="http://www.w3.org/1999/xlink" xlink:title="median ocular area" id="ABBRID0EA6AG" xlink:type="simple">MOA</abbrev> 0.22 long, front width 0.20, back width 0.32. Clypeus height 0.05. Chelicerae yellowish, promargin with 5 teeth, retromargin with 4 teeth. Endites yellow, longer than wide. Labium yellow-brown, 0.20 long, 0.20 wide. Sternum 0.93 long, 0.63 wide. Abdomen oval, pale yellow, with conspicuous anterior tufts of setae; abdomen dorsum with fine, yellow hairs; venter yellow. Spinnerets and legs yellowish brown. Leg measurements: I 3.93 (1.19, 0.49, 1.06, 0.77, 0.42), II 4.26 (1.29, 0.50, 1.20, 0.81, 0.46), III 3.66 (1.07, 0.34, 0.96, 0.93, 0.36), IV 5.14 (1.47, 0.54, 1.20, 1.48, 0.45). Leg formula: 4-2-1-3.</p><fig id="F6" position="float" orientation="portrait"><object-id xmlns:xlink="http://www.w3.org/1999/xlink" content-type="doi" xlink:type="simple">10.3897/zookeys.1157.99674.figure6</object-id><object-id xmlns:xlink="http://www.w3.org/1999/xlink" content-type="arpha" xlink:type="simple">71CEDA5F-FBA3-5133-8E2A-46FB03E2450E</object-id><label>Figure 6.</label><caption><p><italic><tp:taxon-name><tp:taxon-name-part taxon-name-part-type="genus" reg="Clubiona">Clubiona</tp:taxon-name-part><tp:taxon-name-part taxon-name-part-type="species" reg="subhuiming">subhuiming</tp:taxon-name-part></tp:taxon-name></italic> sp. nov. <bold>A</bold> female habitus <bold>B</bold> male habitus <bold>C</bold> epigyne, ventral view <bold>D</bold> vulva, dorsal view. Left male palp: <bold>E</bold> prolateral view <bold>F</bold> ventral view <bold>G</bold> retrolateral view. Scale bars: 1 mm (<bold>A, B</bold>); 0.1 mm (<bold>C, D</bold>); 0.2 mm (<bold>E–G</bold>).</p></caption><graphic xmlns:xlink="http://www.w3.org/1999/xlink" xlink:href="zookeys-1157-163_article-99674__-g006.jpg" position="float" orientation="portrait" xlink:type="simple" id="oo_833926.jpg"><uri content-type="original_file" xlink:type="simple">https://binary.pensoft.net/fig/833926</uri></graphic></fig><p>Palp (Figs <xref ref-type="fig" rid="F6">6E–G</xref>, <xref ref-type="fig" rid="F7">7C, D</xref>). Patella length/width ratio 1.1, with 2 small, wide apophyses; <abbrev xmlns:xlink="http://www.w3.org/1999/xlink" xlink:title="retrolateral patellar apophysis" id="ABBRID0E1ABG" xlink:type="simple">RPA</abbrev> almost as long as <abbrev xmlns:xlink="http://www.w3.org/1999/xlink" xlink:title="ventral patellar apophysis" id="ABBRID0E5ABG" xlink:type="simple">VPA</abbrev>. Patella length/tibia length ratio 2.1. Tibia length/width ratio 1.4, with three apophyses, distal <abbrev xmlns:xlink="http://www.w3.org/1999/xlink" xlink:title="retrolateral tibial apophysis" id="ABBRID0ECBBG" xlink:type="simple">RTA</abbrev> almost conical in retrolateral view; basic <abbrev xmlns:xlink="http://www.w3.org/1999/xlink" xlink:title="retrolateral tibial apophysis" id="ABBRID0EGBBG" xlink:type="simple">RTA</abbrev> short, wide, and located retrolaterally; <abbrev xmlns:xlink="http://www.w3.org/1999/xlink" xlink:title="ventral tibial apophysis" id="ABBRID0EKBBG" xlink:type="simple">VTA</abbrev> thumb-shaped in ventral view, almost as long as distal <abbrev xmlns:xlink="http://www.w3.org/1999/xlink" xlink:title="retrolateral tibial apophysis" id="ABBRID0EOBBG" xlink:type="simple">RTA</abbrev>. Cymbium length/tibia length ratio 3.0. Cymbium length/width ratio 1.8. Genital bulb inflated, with a depression at about the 9 o’clock position. Embolus long and coiled, originated at about the 12 o’clock position, then circled clockwise, and terminated at about the 1 o’clock position. Conductor V-shaped in retrolateral view, wide in mid-part, tapering toward its apex. Sperm duct obvious, U-shaped in ventral view.</p><fig id="F7" position="float" orientation="portrait"><object-id xmlns:xlink="http://www.w3.org/1999/xlink" content-type="doi" xlink:type="simple">10.3897/zookeys.1157.99674.figure7</object-id><object-id xmlns:xlink="http://www.w3.org/1999/xlink" content-type="arpha" xlink:type="simple">3626937C-A290-5B3E-9E71-FFFA157C95D5</object-id><label>Figure 7.</label><caption><p><italic><tp:taxon-name><tp:taxon-name-part taxon-name-part-type="genus" reg="Clubiona">Clubiona</tp:taxon-name-part><tp:taxon-name-part taxon-name-part-type="species" reg="subhuiming">subhuiming</tp:taxon-name-part></tp:taxon-name></italic> sp. nov. <bold>A</bold> epigyne, ventral view <bold>B</bold> vulva, dorsal view. Left male palp: <bold>C</bold> ventral view <bold>D</bold> retrolateral view. Scale bars: 0.25 mm (<bold>A–D</bold>).</p></caption><graphic xmlns:xlink="http://www.w3.org/1999/xlink" xlink:href="zookeys-1157-163_article-99674__-g007.jpg" position="float" orientation="portrait" xlink:type="simple" id="oo_833927.jpg"><uri content-type="original_file" xlink:type="simple">https://binary.pensoft.net/fig/833927</uri></graphic></fig><p><bold>Female</bold> (Fig. <xref ref-type="fig" rid="F6">6A</xref>). Total length 4.04. Carapace 1.85 long, 1.33 wide; abdomen 2.16 long, 1.41 wide. Eyes sizes and interdistances: <abbrev xmlns:xlink="http://www.w3.org/1999/xlink" xlink:title="anterior median eye" id="ABBRID0E3CBG" xlink:type="simple">AME</abbrev> 0.06, <abbrev xmlns:xlink="http://www.w3.org/1999/xlink" xlink:title="anterior lateral eye" id="ABBRID0EADBG" xlink:type="simple">ALE</abbrev> 0.11, <abbrev xmlns:xlink="http://www.w3.org/1999/xlink" xlink:title="posterior median eye" id="ABBRID0EEDBG" xlink:type="simple">PME</abbrev> 0.09, <abbrev xmlns:xlink="http://www.w3.org/1999/xlink" xlink:title="posterior lateral eye" id="ABBRID0EIDBG" xlink:type="simple">PLE</abbrev> 0.10; <abbrev xmlns:xlink="http://www.w3.org/1999/xlink" xlink:title="anterior median eye" id="ABBRID0EMDBG" xlink:type="simple">AME</abbrev>–<abbrev xmlns:xlink="http://www.w3.org/1999/xlink" xlink:title="anterior median eye" id="ABBRID0EQDBG" xlink:type="simple">AME</abbrev> 0.10, <abbrev xmlns:xlink="http://www.w3.org/1999/xlink" xlink:title="anterior median eye" id="ABBRID0EUDBG" xlink:type="simple">AME</abbrev>–<abbrev xmlns:xlink="http://www.w3.org/1999/xlink" xlink:title="anterior lateral eye" id="ABBRID0EYDBG" xlink:type="simple">ALE</abbrev> 0.06, <abbrev xmlns:xlink="http://www.w3.org/1999/xlink" xlink:title="posterior median eye" id="ABBRID0E3DBG" xlink:type="simple">PME</abbrev>–<abbrev xmlns:xlink="http://www.w3.org/1999/xlink" xlink:title="posterior median eye" id="ABBRID0EAEBG" xlink:type="simple">PME</abbrev> 0.20, <abbrev xmlns:xlink="http://www.w3.org/1999/xlink" xlink:title="posterior median eye" id="ABBRID0EEEBG" xlink:type="simple">PME</abbrev>–<abbrev xmlns:xlink="http://www.w3.org/1999/xlink" xlink:title="posterior lateral eye" id="ABBRID0EIEBG" xlink:type="simple">PLE</abbrev> 0.13, <abbrev xmlns:xlink="http://www.w3.org/1999/xlink" xlink:title="anterior lateral eye" id="ABBRID0EMEBG" xlink:type="simple">ALE</abbrev>–<abbrev xmlns:xlink="http://www.w3.org/1999/xlink" xlink:title="posterior lateral eye" id="ABBRID0EQEBG" xlink:type="simple">PLE</abbrev> 0.10. <abbrev xmlns:xlink="http://www.w3.org/1999/xlink" xlink:title="median ocular area" id="ABBRID0EUEBG" xlink:type="simple">MOA</abbrev> 0.24 long, front width 0.24, back width 0.39. Clypeus height 0.05. Labium 0.29 long, 0.27 wide. Sternum 1.07 long, 0.72 wide. Leg measurements: I 3.71 (1.11, 0.54, 0.97, 0.66, 0.43), II 4.01 (1.18, 0.59, 1.06, 0.71, 0.47), III 3.33 (0.87, 0.47, 0.79, 0.86, 0.34), IV 5.20 (1.47, 0.61, 1.19, 1.36, 0.57). Leg formula: 4-2-1-3. Coloration darker than in male. Other characters as in male.</p><p>Epigyne (Figs <xref ref-type="fig" rid="F6">6C, D</xref>, <xref ref-type="fig" rid="F7">7A, B</xref>). Epigynal plate as long as wide, with strong sclerotised anterior part. Copulatory openings separated from each other, and meso-laterally located. Copulatory duct coiled, almost as long as bursa perimeter. Spermathecae duct-shaped, located on ventral-lateral surface of bursae. Bursae almost spherical, situated posteriorly. Fertilisation ducts lance-shaped, membranous, located on dorsal-anterior surface of bursae.</p></tp:treatment-sec><tp:treatment-sec sec-type="distribution" id="SECID0ECFBG"><title>Distribution.</title><p>Presently known only from Hunan, China.</p></tp:treatment-sec><ref-list><ref id="B11"><mixed-citation xmlns:xlink="http://www.w3.org/1999/xlink" xlink:type="simple"><person-group><name name-style="western"><surname>Wang</surname><given-names>LY</given-names></name><name name-style="western"><surname>Chen</surname><given-names>HM</given-names></name><name name-style="western"><surname>Wu</surname><given-names>PL</given-names></name><name name-style="western"><surname>Zhang</surname><given-names>F</given-names></name><name name-style="western"><surname>Zhang</surname><given-names>ZS</given-names></name></person-group> (<year>2018</year>) <article-title>Spider diversity in Fanjing Mountain Nature Reserve, Guizhou, China, II: <tp:taxon-name><tp:taxon-name-part taxon-name-part-type="family">Clubionidae</tp:taxon-name-part></tp:taxon-name> (<tp:taxon-name><tp:taxon-name-part taxon-name-part-type="order">Araneae</tp:taxon-name-part></tp:taxon-name>).</article-title><source>Zoological Systematics</source><volume>43</volume>(<issue>4</issue>): <fpage>317</fpage>–<lpage>333</lpage>. <ext-link xlink:type="simple" ext-link-type="uri" xlink:href="https://www.zootax.com.cn/EN/Y2018/V43/I3/317">https://www.zootax.com.cn/EN/Y2018/V43/I3/317</ext-link></mixed-citation></ref></ref-list></tp:taxon-treatment>
